# Supplementary material for: pH-Sensitive Multiliposomal Containers for Encapsulation and Rapid Release of Bioactive Substances
Source: Molecules. 2025 Jun 16;30(12):2608. doi: 10.3390/molecules30122608 (PMC12195906; doi:10.3390/molecules30122608)
Supplement: Supplementary file 1 [file molecules-30-02608-s001.zip]

Archive with 1 entries (1 files):
- molecules-3696344-supplementary.pdf
